# Supplementary material for: The α-Crystallin Domain Containing Genes: Identification, Phylogeny and Expression Profiling in Abiotic Stress, Phytohormone Response and Development in Tomato (Solanum lycopersicum)
Source: Front Plant Sci. 2016 Mar 31;7:426. doi: 10.3389/fpls.2016.00426 (PMC4814718; doi:10.3389/fpls.2016.00426)
Supplement: Supplementary file 2 [file Table2.XLS]

## Sheet: CDsearch Acd
Supplementary Table 2: Conserved domain search of 50 tomato ACD proteins at NCBI
Query	Hit type	PSSM-ID	From	To	E-Value	Bitscore	Accession	Short name	Superfamily
Q#1 - >SlHsp17.7A-CI	specific	107229	48	139	1.26352e-47	151.303	cd06472	ACD_ScHsp26_like	cl00175
Q#2 - >SlHsp17.6A-CI	specific	107229	48	139	5.94979e-49	154.77	cd06472	ACD_ScHsp26_like	cl00175
Q#3 - >SlHsp17.6B-CI	specific	107229	48	139	1.28436e-48	154	cd06472	ACD_ScHsp26_like	cl00175
Q#4 - >SlHsp17.6C-CI	specific	107229	48	139	3.59561e-48	152.844	cd06472	ACD_ScHsp26_like	cl00175
Q#5 - >SlHsp9.1-CI	superfamily	260235	17	76	3.06659e-27	96.22	cl00175	alpha-crystallin-Hsps_p23-like superfamily	-
Q#6 - >SlHsp24.5-CI	specific	107229	103	192	2.25651e-37	127.036	cd06472	ACD_ScHsp26_like	cl00175
Q#7 - >SlHsp15.2-CI	superfamily	260235	49	117	5.12168e-36	120.873	cl00175	alpha-crystallin-Hsps_p23-like superfamily	-
Q#8 - >SlHsp17.7B-CI	specific	107229	47	135	1.84646e-43	140.903	cd06472	ACD_ScHsp26_like	cl00175
Q#9 - >SlHsp27.1-CI	superfamily	260235	134	219	1.2731e-26	99.6868	cl00175	alpha-crystallin-Hsps_p23-like superfamily	-
Q#10 - >SlHsp15.6-CI	specific	107229	25	120	7.03892e-40	130.888	cd06472	ACD_ScHsp26_like	cl00175
Q#11 - >SlHsp17.3-CII	specific	249506	49	153	3.34091e-34	117.313	pfam00011	HSP20	cl00175
Q#12 - >SlHsp17.6-CII	specific	249506	52	139	3.2266e-29	104.602	pfam00011	HSP20	cl00175
Q#13 - >SlHsp16.1-CIII	specific	107221	36	129	4.90109e-21	82.2168	cd06464	ACD_sHsps-like	cl00175
Q#14 - >SlHsp21.6-ER	specific	107229	70	162	1.30746e-46	150.148	cd06472	ACD_ScHsp26_like	cl00175
Q#15 - >SlHsp21.5A-ER	specific	107229	67	158	3.17358e-47	151.689	cd06472	ACD_ScHsp26_like	cl00175
Q#16 - >SlHsp21.5B-ER	specific	107229	68	161	2.71644e-43	141.674	cd06472	ACD_ScHsp26_like	cl00175
Q#17 - >SlHsp23.8-MTI	specific	107221	114	195	3.24453e-21	84.528	cd06464	ACD_sHsps-like	cl00175
Q#18 - >SlHsp26.2-P	specific	107221	136	222	2.43668e-29	106.484	cd06464	ACD_sHsps-like	cl00175
Q#19 - >SlHsp25.7-P	specific	107221	122	208	1.33875e-26	99.1656	cd06464	ACD_sHsps-like	cl00175
Q#20 - >SlHsp21.5-P	specific	107219	103	179	3.00983e-14	64.5327	cd00298	ACD_sHsps_p23-like	cl00175
Q#21 - >SlHsp16.1-PX	superfamily	260235	28	127	4.2863e-37	123.954	cl00175	alpha-crystallin-Hsps_p23-like superfamily	-
Q#22 - >SlHsp26.5-PX	specific	107221	143	237	1.49606e-21	85.6836	cd06464	ACD_sHsps-like	cl00175
Q#23 - >SlAcd57.6-NaLi	specific	107221	374	476	1.53772e-05	42.9265	cd06464	ACD_sHsps-like	cl00175
Q#24 - >SlAcd57.1-NaLi	specific	107221	371	473	9.17423e-07	46.7785	cd06464	ACD_sHsps-like	cl00175
Q#25 - >SlAcd58.0-NaLi	specific	107219	386	488	0.00013376	40.2651	cd00298	ACD_sHsps_p23-like	cl00175
Q#26 - >SlAcd61.8-TF	specific	107221	479	559	2.52127e-08	51.7861	cd06464	ACD_sHsps-like	cl00175
Q#26 - >SlAcd61.8-TF	superfamily	261384	268	356	7.10276e-27	104.664	cl02633	ARID superfamily	-
Q#27 - >SlAcd48.0-TF	specific	107221	336	416	7.08777e-07	46.7785	cd06464	ACD_sHsps-like	cl00175
Q#27 - >SlAcd48.0-TF	superfamily	261384	59	150	2.26931e-25	98.5011	cl02633	ARID superfamily	-
Q#28 - >SlAcd15.7-CI	superfamily	260235	31	111	4.80656e-27	97.7608	cl00175	alpha-crystallin-Hsps_p23-like superfamily	-
Q#29 - >SlAcd17.9-CIII	specific	107229	57	147	9.83133e-44	141.674	cd06472	ACD_ScHsp26_like	cl00175
Q#30 - >SlAcd21.6-CIV	superfamily	260235	85	179	2.9941e-32	113.169	cl00175	alpha-crystallin-Hsps_p23-like superfamily	-
Q#31 - >SlAcd17.3-CV	specific	107221	2	46	0.000539674	35.6077	cd06464	ACD_sHsps-like	cl00175
Q#32 - >SlAcd23.8-CV	superfamily	260235	30	107	1.10772e-12	60.7816	cl00175	alpha-crystallin-Hsps_p23-like superfamily	-
Q#33 - >SlAcd49.3-CVI	specific	107221	32	107	3.91166e-13	64.8828	cd06464	ACD_sHsps-like	cl00175
Q#33 - >SlAcd49.3-CVI	superfamily	144563	140	193	0.00133405	36.953	cl03073	TYA superfamily	-
Q#33 - >SlAcd49.3-CVI	superfamily	267651	137	257	0.00178182	38.5428	cl19298	HC2 superfamily	-
Q#34 - >SlAcd39.4-CVI	specific	107219	22	99	1.34414e-09	54.1323	cd00298	ACD_sHsps_p23-like	cl00175
Q#35 - >SlAcd25.7-CVII	specific	107221	29	98	2.64827e-12	59.8752	cd06464	ACD_sHsps-like	cl00175
Q#36 - >SlAcd23.8-CVII	specific	107221	35	103	3.8711e-12	59.1048	cd06464	ACD_sHsps-like	cl00175
Q#37 - >SlAcd26.8-CVII	specific	107221	20	98	2.47092e-13	62.9568	cd06464	ACD_sHsps-like	cl00175
Q#37 - >SlAcd26.8-CVII	superfamily	253579	93	214	0.00110412	38.1869	cl05585	DUF966 superfamily	-
Q#38 - >SlAcd15.5-CVII	specific	107221	19	91	3.67805e-10	52.5565	cd06464	ACD_sHsps-like	cl00175
Q#39 - >SlAcd27.6-CVII	specific	107221	20	98	1.44661e-13	63.7272	cd06464	ACD_sHsps-like	cl00175
Q#40 - >SlAcd37.0-CVIII	specific	107221	36	126	7.39702e-11	57.564	cd06464	ACD_sHsps-like	cl00175
Q#41 - >SlAcd27.2-CVIII	specific	107221	37	127	7.09418e-09	50.6305	cd06464	ACD_sHsps-like	cl00175
Q#42 - >SlAcd32.3-CIX	specific	238126	194	276	4.57513e-21	85.1392	cd00207	fer2	cl00159
Q#42 - >SlAcd32.3-CIX	specific	107221	87	116	0.00167887	35.9929	cd06464	ACD_sHsps-like	cl00175
Q#43 - >SlAcd23.1-CIX	specific	107221	152	181	0.00802273	33.2965	cd06464	ACD_sHsps-like	cl00175
Q#44 - >SlAcd16.0-CIX	specific	107221	99	126	0.000788076	35.2225	cd06464	ACD_sHsps-like	cl00175
Q#45 - >SlAcd18.0-CIX	specific	107219	58	140	0.000423276	36.0279	cd00298	ACD_sHsps_p23-like	cl00175
Q#46 - >SlAcd11.3-CIX	specific	107221	55	84	0.000972288	34.0669	cd06464	ACD_sHsps-like	cl00175
Q#47 - >SlAcd54.0-CX	specific	107221	384	476	1.17781e-09	55.2529	cd06464	ACD_sHsps-like	cl00175
Q#48 - >SlAcd24.6-CX	specific	107221	124	222	4.54774e-11	56.4084	cd06464	ACD_sHsps-like	cl00175
Q#49 - >SlAcd16.7-CX	specific	107221	34	130	2.75602e-11	56.0232	cd06464	ACD_sHsps-like	cl00175
Q#50 - >SlAcd21.6-CX	specific	107221	103	175	5.95984e-08	47.5489	cd06464	ACD_sHsps-like	cl00175
