# Supplementary material for: The α-Crystallin Domain Containing Genes: Identification, Phylogeny and Expression Profiling in Abiotic Stress, Phytohormone Response and Development in Tomato (Solanum lycopersicum)
Source: Front Plant Sci. 2016 Mar 31;7:426. doi: 10.3389/fpls.2016.00426 (PMC4814718; doi:10.3389/fpls.2016.00426)
Supplement: Supplementary file 5 [file Table5.XLS]

## Sheet: Sheet1
Supplementary Table 5: Acd genes ID and corresponding number IDs for drawing the chromosomal locations and duplication events of tomato Acd genes
Group	Chr1	Start	End	Loci No.on chromosomes
		S=0	E=93.3
SlAcd25.7-VII	3.24			1
SlAcd23.8-VII	3.25			2
SlAcd49.3-VI	87.96			3
SlAcd39.4-VI	87.97			4
SlAcd54.0-X	89.21			5
SlAcd24.6-X	89.22			6
SlHsp21.6-ER	91.62			7
Group	Chr2	S=0	E=50
SlAcd15.7-I	44.64			8
SlHsp15.6-CI	54.4			9
Group	Chr3	S=0	E=65
SlAcd32.3-IX	0.117			10
SlHsp26.2-P	52.35			11
SlAcd17.3-V	63.41			12
SlAcd23.8-V	63.42			13
SlHsp21.5A-ER	63.97			14
SlHsp16.1-CIII	70.36			15
Group	Chr4	S=0	E=70
SlAcd57.6-NaLi	3.91			16
SlHsp16.1-PXI	4.72			17
SlAcd37.0-VIII	54.98			18
SlAcd17.9-III	59.25			19
SlAcd16.7-X	66.31			20
SlAcd21.6-X	66.31			21
SlAcd61.8-TF	66.36			22
Group	Chr5	S=0	E=32
SlHsp25.7-P	8.09			23
Group	Chr6	S=0	E=50
SlAcd23.1-IX	36.97			24
SlHsp17.7A-CI	47.51			25
SlHsp17.6A-CI	47.56			26
SlHsp17.6B-CI	47.57			27
SlHsp17.6C-CI	47.61			28
SlAcd16.0-IX	49.41			29
Group	Chr7	S=0	E=67
SlHsp9.1-CI	58.75			30
SlHsp26.5-PXII	63.65			31
SlAcd21.6-IV	66.32			32
Group	Chr8	S=0	E=63
SlHsp17.3-CII	50.91			33
SlHsp17.6-CII	51.1			34
SlHsp23.8-MTI	62.46			35
SlHsp21.5-P	62.47			36
Group	Chr9	S=0	E=68
SlAcd26.8-VII	0.771			37
SlHsp24.5-CI	4.97			38
SlHsp15.2-CI	7.42			39
SlHsp17.7B-CI	7.44			40
SlAcd18.0-IX	63.46			41
SlAcd11.3-IX	67.97			42
Group	Chr10	S=0
SlAcd15.5-VII	59.86			43
SlAcd57.1-NaLi	65.24			44
SlHsp27.1-CI	65.4			45
Group	Chr11	S=0
SlHsp21.5B-ER	10.85			46
SlAcd58.0-NaLi	51.77			47
SlAcd27.6-VII	54.98			48
Group	Chr12	S=0	E=65
SlAcd27.2-VIII	62.5			49
SlAcd48.0-TF	64.86			50
