# Supplementary material for: The α-Crystallin Domain Containing Genes: Identification, Phylogeny and Expression Profiling in Abiotic Stress, Phytohormone Response and Development in Tomato (Solanum lycopersicum)
Source: Front Plant Sci. 2016 Mar 31;7:426. doi: 10.3389/fpls.2016.00426 (PMC4814718; doi:10.3389/fpls.2016.00426)
Supplement: Supplementary file 6 [file Table6.XLS]

## Sheet: Sheet1
Supplementary Table 6: Duplicated Acd genes and the dates of the duplication blocks in tomato
Sr. No	Gene 1	Gene2	Ks	Ka	Ka/Ks	Date(Mya)
1	SlHsp17.7A-CI	SlHsp17.6C-CI	0.0648	0.0083	0.128086	2.16
2	SlHsp15.2-CI	SlHsp17.7B-CI	0.1498	0.0334	0.222964	4.99333
3	SlHsp21.6-ER	SlHsp21.5A-ER	0.2329	0.1571	0.674538	7.76333
4	SlHsp24.5-CI	SlHsp27.1-CI	0.3949	0.2176	0.551026	13.1633
5	SlHsp17.3-CII	SlHsp17.6-CII	0.188	0.0254	0.135106	6.26667
6	SlAcd48.0-TF	SlAcd61.8-TF	0.3624	0.2033	0.560982	12.08
7	SlAcd17.3-CV	SlAcd23.8-CV	0.1935	0.1295	0.669251	6.45
8	SlAcd49.3-CVI	SlAcd39.4-CVI	0.3205	0.1729	0.53947	10.6833
9	SlAcd26.8-CVII	SlAcd27.6-CVII	0.0744	0.0533	0.716398	2.48
10	SlAcd37.0-CVIII	SlAcd27.2-CVIII	0.3102	0.2133	0.687621	10.34
11	SlAcd16.0-CIX	SlAcd18.0-CIX	0.1145	0.194	1.69432	3.81667
12	SlAcd23.1-CIX	SlAcd11.3-CIX	0.5242	0.1463	0.279092	17.4733
					Mya-Million years ago
