# Supplementary material for: The α-Crystallin Domain Containing Genes: Identification, Phylogeny and Expression Profiling in Abiotic Stress, Phytohormone Response and Development in Tomato (Solanum lycopersicum)
Source: Front Plant Sci. 2016 Mar 31;7:426. doi: 10.3389/fpls.2016.00426 (PMC4814718; doi:10.3389/fpls.2016.00426)
Supplement: Supplementary file 7 [file Table7.XLS]

## Sheet: Heat stress regimes (A)
Supplementary Table 7: Expression analysis. (A1) expression in response to different heat treatment regimes. Genes exhibiting both 2-folds change and statistical significance in ANOVA with p value < 0.05 were considered.
Relative expresssion software tool (REST) translated values
Red highlight indicates the up-regulated genes
Green highlight indicates the down-regulated genes
No highlight indicates the genes with no significant change
Fold Change (Log2 transformed values)
	SlHsp17.6C-CI	±SE	ANOVA (p<0.05)		SlHsp24.5-CI	±SE	ANOVA (p<0.05)		SlHsp15.6-CI	±SE	ANOVA (p<0.05)		SlHsp17.6-CII	±SE	ANOVA (p<0.05)		SlHsp16.1-CIII	±SE	ANOVA (p<0.05)		SlHsp21.5B-ER	±SE	ANOVA (p<0.05)		SlHsp23.8-MTI	±SE	ANOVA (p<0.05)		SlHsp26.2-P	±SE	ANOVA (p<0.05)		SlHsp25.7-P	±SE	ANOVA (p<0.05)		SlHsp21.5-P	±SE	ANOVA (p<0.05)		SlHsp26.5-PX	±SE	ANOVA (p<0.05)		SlAcd58.0-NaLi	±SE	ANOVA (p<0.05)		SlAcd61.8-TF
Control	0	0	a	Control	0	0	a	Control	0	0	a	Control	0	0	a	Control	0	0	a	Control	0	0	a	Control	0	0	a	Control	0	0	a	Control	0	0	a	Control	0	0	a	Control	0	0	a	Control	0	0	a	Control	0
B 2h	1.47391	0.123953	d	B 2h	-0.388416	0.00763212	b	B 2h	5.02829	0.134333	d	B 2h	1.87061	0.195902	c	B 2h	11.6038	0.153444	g	B 2h	16.4967	0.829496	d	B 2h	10.2699	0.118939	f	B 2h	1.87061	0.00683335	c	B 2h	2.06265	0.0910856	e	B 2h	3.81545	0.336661	e	B 2h	-0.545309	0.107959	b	B 2h	0.212132	0.153231	ab	B 2h	-0.328254
B 4h	2.39088	0.0655412	f	B 4h	0.193291	0.0276799	d	B 4h	5.04464	0.0799222	d	B 4h	3.02223	0.180827	d	B 4h	10.7481	0.0709088	e	B 4h	16.5361	0.663323	d	B 4h	10.0247	0.0158315	e	B 4h	3.02223	0.0114829	d	B 4h	3.05462	0.0196481	f	B 4h	3.20008	0.284677	de	B 4h	3.84138	0.0505039	d	B 4h	0.437218	0.00307596	b	B 4h	1.23971
BR	-1.93988	0.133794	b	BR	0.775352	0.12858	e	BR	6.07035	0.0595046	e	BR	3.75357	0.0848363	f	BR	4.21287	0.00372825	d	BR	11.2172	0.604833	c	BR	4.72996	0.0297983	d	BR	3.75357	0.0644267	f	BR	1.07589	0.054303	d	BR	2.50876	0.234829	d	BR	7.1615	0.0834553	f	BR	0.425353	0.0650789	b	BR	0.945233
A 0h	0.857972	0.0029872	c	A 0h	1.54121	0.0384841	f	A 0h	2.78482	0.0139597	b	A 0h	1.52552	0.0476038	b	A 0h	0.303328	0.033744	b	A 0h	5.9144	0.781453	b	A 0h	-0.414563	0.0216481	b	A 0h	1.52552	0.109996	b	A 0h	-2.737	0.00555319	c	A 0h	0.265011	0.0994294	b	A 0h	7.24281	0.036203	f	A 0h	1.2152	0.0636352	d	A 0h	1.54205
A 2h	2.62386	0.0646134	g	A 2h	-0.574544	0.00186068	c	A 2h	6.72622	0.0211892	f	A 2h	3.38845	0.123597	e	A 2h	12.2751	0.0294262	h	A 2h	16.8437	0.750904	d	A 2h	10.7491	0.0452501	g	A 2h	3.38845	0.0528693	e	A 2h	3.0514	0.048108	f	A 2h	2.97742	0.274005	d	A 2h	3.31727	0.0632556	c	A 2h	0.748038	0.121927	c	A 2h	0.689325
A 4h	3.40498	0.0112055	h	A 4h	1.75239	0.0807498	g	A 4h	7.26575	0.042114	g	A 4h	3.96555	0.17262	g	A 4h	11.1161	0.0226565	f	A 4h	16.4824	0.671698	d	A 4h	9.90882	0.00808015	e	A 4h	3.96555	0.0759794	g	A 4h	3.36985	0.0488479	g	A 4h	4.18029	0.236562	e	A 4h	6.12567	0.0976229	e	A 4h	1.27047	0.0514229	d	A 4h	1.77004
AR	1.99985	0.0118707	e	AR	0.935029	0.0387639	e	AR	3.638	0.0282647	c	AR	3.7347	0.108332	f	AR	2.07026	0.0800382	c	AR	10.7691	0.670948	c	AR	1.9387	0.0119501	c	AR	3.7347	0.00372295	f	AR	-1.11627	0.0604527	b	AR	1.14073	0.152733	c	AR	7.18637	0.0515086	f	AR	0.919848	0.0512678	c	AR	1.29796
Fold Change
	SlHsp17.6C-CI	SlHsp24.5-CI	SlHsp15.6-CI	SlHsp17.6-CII	SlHsp16.1-CIII	SlHsp21.5B-ER	SlHsp23.8-MTI	SlHsp26.2-P	SlHsp25.7-P	SlHsp21.5-P	SlHsp26.5-PX	SlAcd58.0-NaLi	SlAcd61.8-TF	SlAcd15.7-CI	SlAcd17.9-CIII	SlAcd21.6-CIV	SlAcd17.3-CV	SlAcd49.3-CVI	SlAcd27.6-CVII	SlAcd27.2-CVIII	SlAcd23.1-CIX	SlAcd24.6-CX
B 2h	2.77774	0.763968	32.6336	3.65688	3112.42	92473.1	1234.69	3.65688	4.17752	14.0787	0.685244	1.1584	0.7965	0.944255	0.147784	0.764143	0.386461	1.05697	0.860451	0.437904	77.5497	0.677076
B 4h	5.24476	1.14337	33.0056	8.12423	1719.87	95028.3	1041.66	8.12423	8.30869	9.19008	14.3342	1.35399	2.36151	3.77673	0.328542	1.45056	0.8248	1.37979	0.740338	1.17749	189.782	1.08948
BR	0.260638	1.71161	67.198	13.4877	18.5438	2380.7	26.5375	13.4877	2.10802	5.69129	143.162	1.3429	1.9255	3.5979	0.99773	3.21387	0.90506	1.59495	1.40145	0.611934	5.68496	2.26924
A 0h	1.81249	2.91039	6.89153	2.8789	1.23399	60.3131	0.750247	2.8789	0.149997	1.20165	151.461	2.32172	2.91209	6.01911	5.10778	3.35595	2.19027	2.27282	4.68694	1.41701	3.66234	2.22376
A 2h	6.16396	0.671498	105.875	10.4719	4956.35	117612	1721.02	10.4719	8.29017	7.87574	9.96776	1.67951	1.61253	1.08832	0.188944	0.871706	0.814471	1.34274	0.867583	1.39531	106.084	0.782049
A 4h	10.5925	3.36917	153.889	15.6225	2219.57	91561.2	961.283	15.6225	10.3377	18.1297	69.825	2.4124	3.41064	4.57609	0.412302	2.63065	1.13002	1.95374	1.35286	2.41765	128.951	1.83916
AR	3.99959	1.91193	12.4493	13.3124	4.19961	1745.05	3.83361	13.3124	0.461285	2.20493	145.651	1.89192	2.45881	7.53922	1.91278	2.63963	1.79209	2.3965	2.40501	1.40685	3.88847	2.52405
A4h/B4h	2.01964	2.9467	4.66253	1.92295	1.29054	0.963515	0.922835	1.92295	1.24421	1.97275	4.87123	1.7817	1.44426	1.21165	1.25494	1.81355	1.37006	1.41597	1.82736	2.05323	0.679468	1.6881
		expression is significantly higher (> 2 folds) in acclimated tissues as compared to basal tissues exposed to 45ºC for 4 h
BR/B2h	0.0938307	2.24042	2.05917	3.6883	0.005958	0.0257448	0.0214932	3.6883	0.50461	0.404247	208.921	1.15927	2.41745	3.81031	6.75129	4.20585	2.34192	1.50899	1.62874	1.39742	0.0733073	3.35153
AR/A2h	0.648868	2.84726	0.117585	1.27125	0.00084732	0.0148374	0.00222752	1.27125	0.0556424	0.279965	14.6122	1.12647	1.52482	6.92737	10.1235	3.02811	2.20031	1.78478	2.77208	1.00827	0.0366546	3.22749
		genes with more than 2-fold expression in recovery after heat stress in both acclimated and basal regimes at 2h.
BR/B4h	0.0496948	1.49699	2.03596	1.66018	0.0107821	0.0250526	0.0254761	1.66018	0.253713	0.619286	9.98747	0.99181	0.815368	0.952649	3.03684	2.21561	1.09731	1.15594	1.89298	0.519696	0.0299552	2.08286
		genes with more than 2-fold expression in recovery after 4h basal heat stress regime.
BR/AR	0.065166	0.895225	5.39772	1.01317	4.4156	1.36426	6.92234	1.01317	4.56989	2.58116	0.982914	0.70981	0.783102	0.477225	0.521612	1.21755	0.505032	0.665535	0.58272	0.434968	1.462	0.899045
		genes with more than 2-fold expression in basal recovery than acclimated recovery after heat stress regimes.
Supplementary Table 7: Expression analysis. (A2) expression of control genes in response to different heat treatment regimes
Relative expresssion software tool (REST) translated values
Fold Change (Log2 transformed values)
	SlHsfA2	±SE	ANOVA (p<0.05)		SlLea	±SE	ANOVA (p<0.05)
Co	0	0	a	Co	0	0	a
B 2h	13.0119	0.357602	d	B 2h	1.77653	0.0243208	f
B 4h	12.0098	0.342808	d	B 4h	0.448901	0.0340009	b
BR	4.23266	0.273693	b	BR	0.930548	0.0259175	e
A 0h	5.58544	0.446175	c	A 0h	0.78576	0.0287369	d
A 2h	12.1878	0.303384	d	A 2h	1.93395	0.0258548	g
A 4h	12.0679	0.347772	d	A 4h	0.368489	0.0358789	b
AR	3.27665	0.345251	b	AR	0.663572	0.0333343	c
	Different alphabets (a to d) show significant difference at p<0.05.
[truncated: 41 more columns]

## Sheet: Cues (B)
Supplementary Table 7: Expression analysis. (B1) expression in various cues. Genes exhibiting both 2-folds change and statistical significance in ANOVA with p value < 0.05 were considered.
Relative expression software tool (REST) transformed values. The values for A 4h from heat stress treatment experinment was included to as representative for heat stress
Fold Change (Log2 transformed values)
	SlHsp17.6C-CI	±SE	ANOVA (p<0.05)		SlHsp24.5-CI	±SE	ANOVA (p<0.05)		SlHsp15.6-CI	±SE	ANOVA (p<0.05)		SlHsp17.6-CII	±SE	ANOVA (p<0.05)		SlHsp16.1-CIII	±SE	ANOVA (p<0.05)		SlHsp21.5B-ER	±SE	ANOVA (p<0.05)		SlHsp23.8-MTI	±SE	ANOVA (p<0.05)		SlHsp26.2-P	±SE	ANOVA (p<0.05)		SlHsp25.7-P	±SE	ANOVA (p<0.05)		SlHsp21.5-P	±SE	ANOVA (p<0.05)		SlHsp26.5-PX	±SE	ANOVA (p<0.05)		SlAcd58.0-NaLi	±SE	ANOVA (p<0.05)		SlAcd61.8-TF
Co	0	0	a	Co	0	0	a	Co	0	0	a	Co	0	0	a	Co	0	0	a	Co	0	0	a	Co	0	0	a	Co	0	0	a	Co	0	0	a	Co	0	0	a	Co	0	0	a	Co	0	0	a	Co	0
HT	3.40498	0.0112055	e	HT	1.75239	0.0807498	cd	HT	7.26575	0.042114	e	HT	3.96555	0.17262	c	HT	11.1161	0.0226565	f	HT	16.4824	0.671698	e	HT	9.90882	0.00808015	f	HT	3.96555	0.0759794	e	HT	3.36985	0.0488479	e	HT	4.18029	0.236562	e	HT	6.12567	0.0976229	e	HT	1.27047	0.0514229	b	HT	1.77004
LT	1.13783	0.0761336	b	LT	0.464668	0.0623009	b	LT	0.749963	0.0859032	a	LT	-2.37333	0.0129488	d	LT	-0.890305	0.0316683	c	LT	-2.56277	0.0480445	b	LT	4.52788	0.252143	e	LT	0.864335	0.0935505	b	LT	1.98968	0.0640058	d	LT	2.23128	0.138819	d	LT	5.52134	0.174238	de	LT	-0.42711	0.13717	a	LT	-0.0510254
DH	1.03263	0.199507	b	DH	0.764898	0.0617691	b	DH	2.83613	0.0442554	b	DH	6.07873	0.138274	e	DH	5.00709	0.14587	e	DH	3.04828	0.0540824	d	DH	2.93941	0.0307456	d	DH	3.23235	0.00257034	d	DH	1.71039	0.0444637	d	DH	-0.530635	0.142628	a	DH	4.26358	0.125487	c	DH	0.168	0.106293	a	DH	0.948414
NaCl	0.399718	0.0790318	ab	NaCl	1.99973	0.207156	c	NaCl	6.17645	0.988867	d	NaCl	4.0209	0.411584	c	NaCl	2.51469	0.405443	d	NaCl	-0.51612	0.154123	a	NaCl	4.19755	0.0924003	e	NaCl	2.4138	0.478695	c	NaCl	-1.29513	0.410351	c	NaCl	1.46415	0.0160034	c	NaCl	0.974529	0.020776	b	NaCl	1.31005	0.415081	b	NaCl	2.22389
H2O2	-1.18606	0.820099	d	H2O2	1.56181	0.172791	d	H2O2	5.05114	0.365084	cd	H2O2	2.87912	0.0266171	d	H2O2	1.52569	0.347161	b	H2O2	-0.0119516	0.242329	a	H2O2	3.18694	0.262145	d	H2O2	0.00755434	0.249342	a	H2O2	-1.07476	0.437508	bc	H2O2	0.731618	0.506234	ab	H2O2	6.1394	0.424037	e	H2O2	1.51728	0.194929	bc	H2O2	1.45273
ABA	-2.90509	0.20079	c	ABA	2.14633	0.182916	c	ABA	4.13892	0.173778	c	ABA	0.517528	0.158948	ab	ABA	0.36233	0.0152292	a	ABA	1.12681	0.076625	c	ABA	0.802814	0.290614	b	ABA	1.20727	0.150437	b	ABA	-0.890305	0.207724	bc	ABA	-0.168933	0.17859	a	ABA	5.23952	0.206078	d	ABA	1.72225	0.402765	bc	ABA	1.21537
SA	-0.324636	0.115929	a	SA	1.50818	0.10561	d	SA	5.25392	0.100334	cd	SA	0.752963	0.0917711	b	SA	1.1137	0.00879284	b	SA	-0.48752	0.0442408	a	SA	1.72977	0.167791	c	SA	1.38598	0.0868575	b	SA	-0.670015	0.119933	b	SA	0.358396	0.103112	a	SA	6.94561	0.118983	f	SA	2.16052	0.232543	c	SA	1.63169
	Different letters show significant difference at p<0.05.
	Red highlight indicates the up-regulated genes (2-folds change, log2 values >1)
	Green highlight indicates the down-regulated genes (2-folds change, log2 values <1)
	No highlight indicates the genes with no significant change
Supplementary Table 7: Expression analysis. (B2) expression of control genes in response to different heat treatment regimes
Relative expresssion software tool (REST) translated values
Log2 transformed values
	SlPr5	±SE	ANOVA (p<0.05)		SlCat	±SE	ANOVA (p<0.05)		SlDhn	±SE	ANOVA (p<0.05)		SlApx	±SE	ANOVA (p<0.05)		SlHsfA2	±SE	ANOVA (p<0.05)		SlTas14	±SE	ANOVA (p<0.05)		SlLea	±SE	ANOVA (p<0.05)		SlUPF0603	±SE	ANOVA (p<0.05)
Co	0	0	a	Co	0	0	a	Co	0	0	a	Co	0	0	a	Co	0	0	a	Co	0	0	a	Co	0	0	a	Co	0	0	a
HT	-3.08314	0.34363	f	HT	-0.142417	0.511573	ab	HT	3.34823	0.898062	bcd	HT	4.19991	0.2418	f	HT	11.8149	0.286155	f	HT	0.124328	0.0705494	a	HT	0.368489	0.352903	a	HT	-0.575615	0.0115194	e
LT	-1.9771	0.244675	d	LT	-1.37707	0.522518	b	LT	4.42868	0.904674	d	LT	-0.50226	0.452106	ab	LT	0.167444	0.218386	b	LT	4.45385	0.375848	c	LT	-1.62149	0.354509	c	LT	-0.353845	0.00452673	b
DH	-0.753896	0.366102	b	DH	0.56267	0.490083	ac	DH	2.17505	0.713307	bc	DH	1.338	0.293945	de	DH	6.84455	0.427629	e	DH	11.1217	0.259388	e	DH	7.3686	0.38218	e	DH	-0.259279	0.0847401	b
NaCl	2.76235	0.173084	e	NaCl	1.82619	0.933568	c	NaCl	3.88049	0.689818	cd	NaCl	1.53705	0.350605	e	NaCl	3.94625	0.411332	c	NaCl	8.26944	0.310342	d	NaCl	8.48896	0.38701	f	NaCl	-1.00233	0.0496601	f
H2O2	1.38128	0.305	c	H2O2	3.54151	1.30144	d	H2O2	2.9296	0.763299	bcd	H2O2	0.291604	0.521299	ac	H2O2	4.3958	0.388267	c	H2O2	2.66084	1.81505	b	H2O2	4.64939	0.422899	d	H2O2	0.516455	0.0133717	d
ABA	1.58736	0.290874	c	ABA	1.78827	0.398169	c	ABA	2.35163	0.98645	bc	ABA	1.01578	0.229493	cde	ABA	3.61309	0.298027	c	ABA	8.0347	0.314599	d	ABA	1.57143	0.336995	b	ABA	-0.1089	0.0297928	a
SA	1.76935	0.39234	c	SA	1.82375	0.436951	c	SA	1.69064	0.86663	ab	SA	0.691534	0.18893	acd	SA	5.20678	0.361186	d	SA	2.3584	0.364261	b	SA	1.59646	0.338712	b	SA	0.367889	0.0691432	c
	Different letters show significant difference at p<0.05.
[truncated: 50 more columns]

## Sheet: Organs (C)
Supplementary Table 7: Expression analysis. (C1) expression profiles in various organs
Relative expresssion software tool (REST) translated values with reference to Actin
	SlHsp17.6C-CI	±SE	ANOVA (p<0.05)		SlHsp24.5-CI	±SE	ANOVA (p<0.05)		SlHsp15.6-CI	±SE	ANOVA (p<0.05)		SlHsp17.6-CII	±SE	ANOVA (p<0.05)		SlHsp16.1-CIII	±SE	ANOVA (p<0.05)		SlHsp21.5B-ER	±SE	ANOVA (p<0.05)		SlHsp23.8-MTI	±SE	ANOVA (p<0.05)		SlHsp26.2-P	±SE	ANOVA (p<0.05)		SlHsp25.7-P	±SE	ANOVA (p<0.05)		SlHsp21.5-P	±SE	ANOVA (p<0.05)		SlHsp26.5-PX	±SE	ANOVA (p<0.05)		SlAcd58.0-NaLi	±SE	ANOVA (p<0.05)		SlAcd61.8-TF
LF	0.00584752	0.00186592	a	LF	0.312549	0.023694	a	LF	0.00632459	0.000389559	a	LF	0.684404	0.123459	a	LF	0.0986443	0.00594159	a	LF	0.00283961	0.00087614	a	LF	0.385783	0.097263	a	LF	0.00214526	0.000451232	a	LF	0.0558289	0.00241037	a	LF	0.000361526	1.42135e-05	ab	LF	0.00197031	0.00111791	a	LF	6.38004e-05	1.88092e-05	a	LF	0.127056
RT	0.0192611	0.00120754	a	RT	2.69389	0.730866	b	RT	0.102717	0.0669595	a	RT	1.79333	0.474337	a	RT	0.0968762	0.00994891	a	RT	0.283105	0.0121231	a	RT	0.930216	0.254396	a	RT	0.00157396	0.000597511	a	RT	0.000882952	0.000211893	a	RT	0.00143838	0.000545142	b	RT	0.0305941	0.0111321	a	RT	0.00635325	0.0026671	b	RT	0.839971
FL	0.0193321	0.00205708	a	FL	0.28693	0.078532	a	FL	0.0729653	0.0587949	a	FL	1.67711	0.0563069	a	FL	0.457126	0.253699	a	FL	0.0223781	0.00134655	a	FL	1.68294	0.00660034	a	FL	0.005769	0.00227681	ab	FL	0.031111	0.010876	a	FL	0.000826288	0.000312152	ab	FL	0.00140295	0.000816702	a	FL	0.000783406	3.52523e-05	a	FL	0.433444
MGF	0.0203526	0.0175686	a	MGF	0.1384	0.0275623	a	MGF	0.824248	0.0905665	a	MGF	14.3033	1.54144	ab	MGF	0.82659	0.0746197	a	MGF	1.43677	0.158889	ab	MGF	0.726785	0.0932648	a	MGF	0.0285663	0.016298	ab	MGF	0.0243078	0.0170996	a	MGF	0.000430608	0.000177182	a	MGF	0.023637	0.0186818	a	MGF	0.000492769	0.000135924	a	MGF	0.535021
RRF	0.106843	0.0357408	b	RRF	0.258165	0.0427672	a	RRF	8.14698	1.90175	b	RRF	34.6452	9.40795	b	RRF	3.52708	0.756666	b	RRF	27.3506	5.0181	b	RRF	9.69494	1.52355	b	RRF	0.0527916	0.0275814	b	RRF	0.219386	0.0965959	b	RRF	0.000241918	7.57921e-05	a	RRF	0.00170012	0.000528631	a	RRF	0.000622681	0.000383632	a	RRF	0.65953
Different letters show significant difference at p<0.05.
Fold change with respect to leaf and root
REST translated values with reference to leaf
	SlHsp17.6C-CI	SlHsp24.5-CI	SlHsp15.6-CI	SlHsp17.6-CII	SlHsp16.1-CIII	SlHsp21.5B-ER	SlHsp23.8-MTI	SlHsp26.2-P	SlHsp25.7-P	SlHsp21.5-P	SlHsp26.5-PXII	SlAcd58.0-NaLi	SlAcd61.8-TF	SlAcd15.7-CI	SlAcd17.9-CIII	SlAcd21.6-CIV	SlAcd17.3-CV	SlAcd49.3-CVI	SlAcd27.6-CVII	SlAcd27.2-CVIII	SlAcd23.1-CIX	SlAcd24.6-CX
RT	4.94433	9.027	14.81	2.65433	0.978547	132.757	2.40989	0.676333	0.022	4.04	19.427	124.197	6.619	28.471	6.48333	5.23567	24.6543	9.02833	23.4787	62.2503	8.06433	7.31867
FL	5.1	0.964	8.29733	3.19067	4.61744	9.968	4.35995	3.36867	0.579333	2.32833	0.697	14.895	3.40367	1.09767	1.74667	4.13733	2.18367	1.174	3.12133	4.19467	3.671	2.24033
MGF	8.94433	0.435	309.388	31.9793	8.34939	681.844	1.88286	17.7137	0.337667	1.21133	5.7815	9.79033	4.215	2.41267	1551.98	0.479333	1.39433	1.16767	1.26167	1.19033	4.20467	3.50533
RRF	20.6527	0.852	1946.06	57.3563	35.6271	10839.2	25.1164	32.0803	3.81433	0.684333	1.616	8.39067	5.23967	0.138667	929.992	3.27167	1.99233	1.632	2.57567	4.20267	10.9713	0.687333
REST translated values with reference to Root
	SlHsp17.6C-CI	SlHsp24.5-CI	SlHsp15.6-CI	SlHsp17.6-CII	SlHsp16.1-CIII	SlHsp21.5B-ER	SlHsp23.8-MTI	SlHsp26.2-P	SlHsp25.7-P	SlHsp21.5-P	SlHsp26.5-PXII	SlAcd58.0-NaLi	SlAcd61.8-TF	SlAcd15.7-CI	SlAcd17.9-CIII	SlAcd21.6-CIV	SlAcd17.3-CV	SlAcd49.3-CVI	SlAcd27.6-CVII	SlAcd27.2-CVIII	SlAcd23.1-CIX	SlAcd24.6-CX
LF	0.316667	0.151667	0.0686667	0.377	1.01695	0.01	0.414821	1.763	78.7183	0.320333	0.0556667	0.0243333	0.153667	0.0363333	0.357	0.400333	0.0756667	0.114667	0.0546667	0.0233333	0.141667	0.183333
FL	1.004	0.106	0.537333	1.181	4.71264	0.08	1.80961	8.159	43.2927	0.577	0.039	0.33	0.500333	0.0453333	0.769	0.862333	0.147	0.145	0.153667	0.085	0.505333	0.271333
MGF	0.961333	0.0733333	22.82	11.726	8.52154	4.8735	0.781489	45.6617	37.3207	0.292333	0.253	0.118333	0.611333	0.0953333	696.099	0.188333	0.136667	0.136667	0.0543333	0.0286667	0.674667	0.468333
RRF	5.798	0.105333	139.705	21.4767	36.3616	97.3547	10.4247	81.569	311.763	0.181	0.074	0.139	0.79	0.005	289.748	0.701	0.151667	0.197	0.130667	0.078	1.40233	0.11
Supplementary Table 7: Expression analysis. (C2) expression of control genes in different daytime in field conditions.
Relative expresssion software tool (REST) translated values with reference to Actin taken as 1
	SlRbcS3A	±SE	ANOVA (p<0.05)		SlExp1	±SE	ANOVA (p<0.05)		SlLysRS	±SE	ANOVA (p<0.05)		SlTgas100	±SE	ANOVA (p<0.05)
LF	2.25041	0.32449	a	LF	0.000143089	2.3028e-06	a	LF	7.66081e-05	3.51594e-05	a	LF	0	0	a
RT	0.0050625	0.00130003	b	RT	0.000936492	9.49079e-05	a	RT	0.387231	0.0551717	b	RT	0	0	a
FL	0.10727	0.017044	b	FL	0.000808052	4.72652e-05	a	FL	0.00135168	0.000228478	a	FL	0.0232769	0.0048797	b
MGF	0.00559736	0.000507356	b	MGF	0.0135748	0.000772699	b	MGF	0.0001	0	a	MGF	0.000236895	0	a
RRF	0.00152284	9.67957e-05	b	RRF	0.0804151	0.00750345	c	RRF	0.000212698	9.26261e-05	a	RRF	4.2305e-05	0	a
Different letters show significant difference at p<0.05.
										REST translated values with reference to Root
											SlHsp16.1-CIII	SlHsp23.8-MTI
										LF	1.01695	0.414821
										FL	4.71264	1.80961
										MGF	8.52154	0.781489
										RRF	36.3616	10.4247
[truncated: 42 more columns]

## Sheet: Diurnal variation (D)
Supplementary Table 7: Expression analysis. (D1) expression in different daytime in field conditions.
Relative expresssion software tool (REST) translated values with reference to Actin taken as 1
	SlHsp17.6C-CI	±SE	ANOVA (p<0.05)		SlHsp24.5-CI	±SE	ANOVA (p<0.05)		SlHsp15.6-CI	±SE	ANOVA (p<0.05)		SlHsp17.6-CII	±SE	ANOVA (p<0.05)		SlHsp16.1-CIII	±SE	ANOVA (p<0.05)		SlHsp21.5B-ER	±SE	ANOVA (p<0.05)		SlHsp23.8-MTI	±SE	ANOVA (p<0.05)		SlHsp26.2-P	±SE	ANOVA (p<0.05)		SlHsp25.7-P	±SE	ANOVA (p<0.05)		SlHsp21.5-P	±SE	ANOVA (p<0.05)		SlHsp26.5-PX	±SE	ANOVA (p<0.05)		SlAcd58.0-NaLi	±SE	ANOVA (p<0.05)		SlAcd61.8-TF
08:00-09:00	0.0176201	0.00539572	a	08:00-09:00	0.634206	0.263119	a	08:00-09:00	0.00911398	0.00414824	a	08:00-09:00	0.46707	0.034161	a	08:00-09:00	0.205759	0.02054	a	08:00-09:00	0.00374109	0.00153197	a	08:00-09:00	0.458962	0.0642898	a	08:00-09:00	0.00350564	0.00141129	a	08:00-09:00	0.0786196	0.0353549	a	08:00-09:00	0.000411005	0.00012746	a	08:00-09:00	0.0121024	0.00795297	a	08:00-09:00	0.000335516	8.34047e-05	a	08:00-09:00	0.101552
14:00-15:00	0.0438454	0.00776835	ab	14:00-15:00	2.42524	0.488081	ab	14:00-15:00	0.00773268	0.000942309	a	14:00-15:00	0.161255	0.0115367	b	14:00-15:00	0.0285779	0.00553102	b	14:00-15:00	0.0172176	0.0092595	a	14:00-15:00	0.166119	0.0739204	b	14:00-15:00	0.0282112	0.00561361	b	14:00-15:00	0.0374471	0.009594	a	14:00-15:00	0.00062924	0.000282508	a	14:00-15:00	4.59482	1.67008	b	14:00-15:00	0.00148037	0.000809588	a	14:00-15:00	0.463894
17:00-18:00	0.0612575	0.0111002	b	17:00-18:00	3.90115	0.998175	b	17:00-18:00	0.0212176	0.00164891	b	17:00-18:00	0.0513938	0.00202423	b	17:00-18:00	0.0264095	0.00637291	b	17:00-18:00	0.00531879	0.000854071	a	17:00-18:00	0.0965968	0.0363302	b	17:00-18:00	0.0548706	0.00901202	c	17:00-18:00	0.0114292	0.0029678	a	17:00-18:00	0.00103739	0.000308662	a	17:00-18:00	11.8392	1.98323	c	17:00-18:00	0.0023021	0.00110576	a	17:00-18:00	0.563787
Supplementary Table 7: Expression analysis. (D2) expression of control genes in different daytime in field conditions.
Relative expresssion software tool (REST) translated values with reference to Actin taken as 1
	SlHsfA2	±SE	ANOVA (p<0.05)		SlLea	±SE	ANOVA (p<0.05)
08:00-09:00	0.00971125	0.00322903	a	08:00-09:00	0.00300456	0.000875764	a
14:00-15:00	0.228387	0.0311147	ab	14:00-15:00	0.00422228	0.000423378	a
17:00-18:00	0.338394	0.0823593	b	17:00-18:00	0.00117103	0.000211088	a
Different letters show significant difference at p<0.05.
[truncated: 42 more columns]
