# Supplementary material for: The α-Crystallin Domain Containing Genes: Identification, Phylogeny and Expression Profiling in Abiotic Stress, Phytohormone Response and Development in Tomato (Solanum lycopersicum)
Source: Front Plant Sci. 2016 Mar 31;7:426. doi: 10.3389/fpls.2016.00426 (PMC4814718; doi:10.3389/fpls.2016.00426)
Supplement: Supplementary file 9 [file Table9.XLS]

## Sheet: Promoter Analysis
Supplementary Table 9: List of various cis-acting regulatory elements present in 2 kb putative promoter sequences of 50 Acd genes
(a) Acd genes with cis-acting regulatory elements sequences and their position in 2 kb putative promoter sequences									(b)Summary of various cis-acting regulatory elements present in putative promoter sequences of 50 Acd genes
Sr No	Gene name	Locus	Motif	Sequence	strand	position			Sr No	Gene name	Locus	ABRE	AuxRR-core	CGTCA-motif	ERE	GARE	HSE	LTR	MBS	P-box	TC-rich repeats	TCA-element	TGA-element	TGACG-motif	Total
1	SlHsp17.7A-CI	Solyc06g076520	HSE	AAAAAATTTC	+	633			1	SlHsp17.7A-CI	Solyc06g076520.1						5		1		5	1			12
			HSE	AAAAAATTTC	-	952			2	SlHsp17.6A-CI	Solyc06g076540.1						2		1		5				8
			HSE	AAAAAATTTC	-	1616			3	SlHsp17.6B-CI	Solyc06g076570.1	1		1		1	2	1	1		4		1	1	13
			HSE	AGAAAATTCG	+	1600			4	SlHsp17.6C-CI	Solyc06g076560.1						6		1		6	1			14
			HSE	AGAAAATTCG	+	1973			5	SlHsp9.1-CI	Solyc07g045610.1					1			2		1	1			5
			MBS	CAACTG	-	648			6	SlHsp24.5-CI	Solyc09g011710.2	1		3		1	1		1		1		1	3	12
			TC-rich repeats	ATTTTCTCCA	-	124			7	SlHsp15.2-CI	Solyc09g015000.2	1		1			6		3		1	1		1	14
			TC-rich repeats	ATTTTCTTCA	+	398			8	SlHsp17.7B-CI	Solyc09g015020.1			3			1		1	1	5	3	1	3	18
			TC-rich repeats	ATTTTCTCCA	+	220			9	SlHsp27.1- CI	Solyc10g086680.1	1		3	1		1		2		1	1		3	13
			TC-rich repeats	ATTTTCTTCA	-	1597			10	SlHsp15.6-CI	Solyc02g093600.2	6			1		3	1	5	2	1	1		1	21
			TC-rich repeats	ATTTTCTCCA	-	1874			11	SlHsp17.3-CII	Solyc08g062340.2	3		1		1	2	2	1		2	3		1	16
			TCA-element	CAGAAAAGGA	-	780			12	SlHsp17.6-CII	Solyc08g062450.1			1			6				6		1	1	15
									13	SlHsp16.1-CIII	Solyc03g123540.2	1		3					3		4	1	1	3	16
									14	SlHsp21.6-ER	Solyc01g102960.2			3	1	1	2		3	1	2	2		3	18
2	SlHsp17.6A-CI	Solyc06g076540	HSE	AAAAAATTTC	+	537			15	SlHsp21.5A-ER	Solyc03g113930.1	5				1	2		1		2	3			14
			HSE	CNNGAANNTTCNNG	-	1811			16	SlHsp21.5B-ER	Solyc11g020330.1			1			3	1	2		3	3	2		15
			TC-rich repeats	GTTTTCTTAC	-	510			17	SlHsp23.8-MTI	Solyc08g078700.2			1	1	3			2	2				1	10
			TC-rich repeats	ATTTTCTTCA	-	705			18	SlHsp26.2-P	Solyc03g082420.2	3		2			1	3	2		2	3		2	18
			TC-rich repeats	ATTTTCTCCA	+	643			19	SlHsp25.7-P	Solyc05g014280.2	2		1	2		3		2		3	1	1	1	16
			TC-rich repeats	ATTCTCTAAC	+	1431			20	SlHsp21.5-P	Solyc08g078710.1			3	1	1	4		1			1		3	14
			TC-rich repeats	GTTTTCTTAC	-	1961			21	SlHsp16.1-PX	Solyc04g014480.2	3	1				2		2						8
			MBS	CAACTG	-	1785			22	SlHsp26.5-PX	Solyc07g055720.2	8		4			2		2		2		1	4	23
									23	SlAcd57.6-NaLi	Solyc04g011460.1			1		1	1		3		1	1		1	9
									24	SlAcd57.1-NaLi	Solyc10g086420.1			3		1	1		1		3	1		3	13
3	SlHsp17.6B-CI	Solyc06g076570	MBS	TAACTG	-	487			25	SlAcd58.0-NaLi	Solyc11g066090.1	1		1					2					1	5
			TC-rich repeats	ATTCTCTAAC	+	307			26	SlAcd61.8-TF	Solyc04g082820.2	6		3			2	2	2		3	1		3	22
			TC-rich repeats	ATTTTCTTCA	-	1187			27	SlAcd48.0-TF	Solyc12g094730.1	1		1	2	2	2	1			2	1	1	1	14
			TC-rich repeats	ATTTTCTCCA	+	1370			28	SlAcd15.7-CI	Solyc02g080410.2	3		1	1		1	2			6	2		1	17
			TC-rich repeats	ATTTTCTTCA	+	1355			29	SlAcd17.9-CIII	Solyc04g072250.2	6		1	2	1	5				4	1	1	1	22
			TGA-element	AACGAC	-	402			30	SlAcd21.6-CIV	Solyc07g064020.2			1			1				3		1	1	7
			ABRE	ACGTGGC	+	1725			31	SlAcd17.3-CV	Solyc03g113170.1	1		1		1	4		1		1			1	10
			GARE-motif	TCTGTTG	+	1650			32	SlAcd23.8-CV	Solyc03g113180.2	2		1		1			4		1	2		1	12
			HSE	CNNGAANNTTCNNG	-	1815			33	SlAcd49.3-CVI	Solyc01g096960.2	1		2	1	1	1		6		1	3		2	16
			HSE	AGAAAATTCG	+	1974			34	SlAcd39.4-CVI	Solyc01g096980.1	3		3				1	3	1	2	2		3	18
			LTR	CCGAAA	+	1816			35	SlAcd25.7-CVII	Solyc01g009200.2	4			1				1		2				8
			TGACG-motif	TGACG	+	1793			36	SlAcd23.8-CVII	Solyc01g009220.2						1		1		1				3
			CGTCA-motif	CGTCA	-	1793			37	SlAcd26.8-CVII	Solyc09g007140.2	1					4				2				7
									38	SlAcd15.5-CVII	Solyc10g076880.1	1		1							1	1		1	5
4	SlHsp17.6C-CI	Solyc06g076560	HSE	AAAAAATTTC	+	253			39	SlAcd27.6-CVII	Solyc11g071560.1	2		4	2				4		2			4	18
			HSE	AAAAAATTTC	-	572			40	SlAcd37.0-CVIII	Solyc04g071490.2		1	1		1			3			2		1	9
			HSE	AGAAAATTCG	+	1220			41	SlAcd27.2-CVIII	Solyc12g056560.1	2	1	1		1			4		3	5		1	18
			HSE	AGAAAATTCG	+	1972			42	SlAcd32.3-CIX	Solyc03g005190.2		1	2		3	5	1		1	2	1	2	2	22
			HSE	AAAAAATTTC	-	1236			43	SlAcd23.1-CIX	Solyc06g054150.1	2		2					1		2	1		2	10
			HSE	AAAAAATTTC	+	1983			44	SlAcd16.0-CIX	Solyc06g084220.1			1		1		2	3		1	1	1	1	11
			MBS	CAACTG	-	268			45	SlAcd18.0-CIX	Solyc09g065370.1					1	1		1	1					4
			TC-rich repeats	ATTTTCTTCA	+	18			46	SlAcd11.3-CIX	Solyc09g082150.1	1		2	2		2	1	1		1	1	1	2	14
			TC-rich repeats	ATTTTCTTCA	-	1217			47	SlAcd54.0-CX	Solyc01g098790.1	3		1		4			1	3	2	1	1	1	17
			TC-rich repeats	ATTTTCTCCA	-	1873			48	SlAcd24.6-CX	Solyc01g098810.2	1		1	1		2		1		4			1	11
			TC-rich repeats	ATTTTCTTCA	+	1481			49	SlAcd16.7-CX	Solyc04g082720.2			1		2	1		1		2	1		1	9
			TC-rich repeats	ATTTTCTCCA	+	1470			50	SlAcd21.6-CX	Solyc04g082740.2	3	1	1		3	1	1	6		1	1		1	19
			TC-rich repeats	ATTTTCTTCA	+	1676					Total	79	5	68	19	34	89	19	89	12	109	55	17	68	663
			TCA-element	CAGAAAAGGA	-	400
											Cis-element	Function
											ABRE	Abscisic acid responsive
5	SlHsp9.1-CI	Solyc07g045610.1.1	MBS	CAACTG	-	596					AuxRR-core	auxin responsive
			MBS	CGGTCA	+	1800					CGTCA-motif	Methyl jasmonate responsive
			GARE-motif	AAACAGA	-	987					ERE	ethylene responsive
			TC-rich repeats	ATTTTCTTCA		1167					GARE	Gibberellic acid responsive
			TCA-element	CCATCTTTTT	+	929					HSE	Heat stress responsive
											LTR	Low temperature responsive
											MBS	Drought responsive
6	SlHsp24.5-CI	Solyc09g011710.2.1	ABRE	CACGTG	_	748					P-box	Gibberellic acid responsive
			CGTCA-motif	CGTCA	_	355					TC-rich repeats	stress responsive
			CGTCA-motif	CGTCA	_	718					TCA-element	Salicylic acid responsive
			CGTCA-motif	CGTCA	+	355					TGA-element	auxin responsive
			TGACG-motif	TGACG	+	358					TGACG-motif	Methyl jasmonate responsive
			TGACG-motif	TGACG	+	718
			TGACG-motif	TGACG	_	358
			GARE-motiF	AAACAGA	_	1831
			HSE	AAAAAATTTC	+	1882
			MBS	CAACTG	_	994
			TC-rich repeats	ATTTTCTTCA	_	1119
			TGA-element	AACGAC	_	933
7	SlHsp15.2-CI	Solyc09g015000.2.1	ABRE	TACGTG	_	662
			MBS	TAACTG	+	426
			MBS	TAACTG	+	1424
			MBS	TAACTG	+	1788
			TCA-element	CCATCTTTTT	_	888
			CGTCA-motif	CGTCA	_	1913
			HSE	AAAAAATTTC	+	1047
			HSE	AAAAAATTTC	_	1884
			HSE	AAAAAATTTC	+	1315
			HSE	AAAAAATTTC	_	1923
			HSE	AAAAAATTTC	_	1049
			HSE	AAAAAATTTC	+	1405
			TC-rich repeat	ATTTTCTCCA	_	999
			TGACG-motif	TGACG	_	1913
8	SlHsp17.7B-CI	Solyc09g015020.1.1	CGTCA-motif	CGTCA	-	130
			CGTCA-motif	CGTCA	+	160
			CGTCA-motif	CGTCA	_	965
			P-box	CCTTTTG	+	259
			TC-rich repeats	ATTTTCTTCA	_	1834
			TC-rich repeats	ATTTTCTTCA	+	1982
			TC-rich repeats	ATTTTCTCCA	-	499
			TC-rich repeats	ATTCTCTAAC	+	742
			TC-rich repeats	ATTTTCTTCA	+	700
			TGA-element	AACGAC	_	44
			TGACG-motif	TGACG	+	130
			TGACG-motif	TGACG	_	160
			TGACG-motif	TGACG	+	965
			HSE	AAAAAATTTC	_	1382
			MBS	TAACTG	+	1468
			TCA-element	CCATCTTTTT	+	1331
			TCA-element	GAGAAGAATA	+	1833
			TCA-element	GAGAAGAATA	-	114
9	SlHsp27.1- CI	Solyc10g086680.1	ERE	ATTTCAAA	+	731
			HSE	AAAAAATTTC	+	776
			CGTCA-motif	CGTCA	+	233
			CGTCA-motif	CGTCA	-	926
			CGTCA-motif	CGTCA	+	1841
			TGACG-motif	TGACG	-	233
			TGACG-motif	TGACG	-	926
			TGACG-motif	TGACG	+	1841
			ABRE	TACGTG	+	914
			MBS	TAACTG	-	1464
			MBS	TAACTG	-	1603
			TC-rich-repeats	GTTTTCTTAC	-	1761
			TCA-element	CCATCTTTTT	+	1811
10	SlHsp15.6-CI	Solyc02g093600.2.1	ABRE	CACGTG	_	577
			ABRE	GGACACGTGGC	+	1851
			ABRE	ACGTGGC	+	1855
			ABRE	ACACGTGGC	+	1853
			ABRE	GCAACGTGTC	_	1852
			ABRE	CACGTG	_	1854
			HSE	AAAAATTTC	_	100
			HSE	AGAAAATTCG	_	1471
			HSE	AGAAAATTCG	+	1694
			MBS	TAACTG	_	634
			MBS	CAACTG	+	923
			MBS	CAACTG	_	1239
			MBS	CAACTG	_	942
			MBS	TAACTG	_	1861
			TCA-elements	CCATCTTTTT	+	111
			TGACG-motif	TGACG	_	559
			ERE	ATTTCAAA	+	1501
			LTR	CCGAAA	+	1489
			P-box	CCTTTTG	+	1716
			P-box	CCTTTTG	+	1897
			TC-rich repeat	ATTTTCTTCA	_	1691
11	SlHsp17.3-CII	Solyc08g062340.2.1	HSE	AAAAAATTTC	_'	233
			HSE	CNNGAANNTTCNNG	_	1973
			LTR	CCGAAA	_	1829
			LTR	CCGAAA	+	540
			TC-rich repeats	ATTTTCTTCA	+	98
			TC-rich repeats	ATTTTCTCCA	+	1294
			TCA-element	CCATCTTTTT	+	1383
			TCA-element	GAGAAGAATA	_	99
			TCA-element	CCATCTTTTT	+	302
			ABRE	ACGTGGC	_	1738
			ABRE	TACGTC	_	1740
			ABRE	CCGCGTAGGC	+	1739
			CGTCA-motif	CGTCA	+	1030
			GARE-motif	AAACAGA	+	1457
			MBS	CAACTG	+	1005
			TGACG-motif	TGACG	_	1030
12	SlHsp17.6-CII	Solyc08g062450.1.1	HSE	AAAAAATTTC	+	302
			HSE	AAAAAATTTC	_	697
			HSE	AAAAAATTTC	+	1119
			HSE	AGAAAATTCG	-	1709
			HSE	AAAAAATTTC	+	1173
			HSE	AAAAAATTTC	+	1978
			TC-rich repeats	ATTTTCTCCA	_	440
			TC-rich repeats	ATTTTCTTCA	+	895
			TC-rich repeats	ATTTTCTTCA	+	740
			TC-rich repeats	ATTTTCTTCA	+	1018
			TC-rich repeats	ATTTTCTTCA	+	1840
			TC-rich repeats	ATTTTCTTCA	+	1712
			TGACG-motif	TGACG	+	1293
			TGA-element	AACGAC	+	854
			CGTCA-motif	CGTCA	_	1293
13	SlHsp16.1-CIII	Solyc03g123540.2	CGTCA-motif	CGTCA	+	136
			CGTCA-motif	CGTCA	+	328
			MBS	CAACTG	-	439
			MBS	CGGTCA	+	1219
			MBS	CAACTG	+	1292
			TC-rich repeats	ATTTTCTCCA	-	177
			TC-rich repeats	ATTTTCTTCA	-	665
			TC-rich repeats	ATTTTCTCCA	-	1618
			TC-rich repeats	ATTTTCTCCA	+	1961
			TGACG-motif	TGACG	-	136
			TGACG-motif	TGACG	-	328
			TGACG-motif	TGACG	+	1508
			ABRE	GCAACGTGTC	+	1297
			CGTCA-motif	CGTCA	-	1508
			ARE-motif	AAACAGA	+	1239
			TCA-element	CCATCTTTTT	-	1307
14	SlHsp21.6-ER	Solyc01g102960.2.1	CGTCA-motif	CGTCA	+	153
			CGTCA-motif	CGTCA	+	482
			ERE	ATTTCAAA	+	59
			TC-rich repets	ATTTTCTTCA	+	265
			MBS	CAACTG	_	674
			TCA elements	TCAGAAGAGG	_	369
			TGACG-motif	TGACG	_	153
			TGACG-motif	TGACG	_	482
			CGTCA-motif	CGTCA	+	1567
			GARE-motif	AAACAGA	+	1105
			HSE	AAAAAATTTC	_	1638
			HSE	AAAAAATTTC	+	1706
			MBS	TAACTG	_	1213
			MBS	CAACTG	_	1464
			P-box	CCTTTTG	+	1963
			TC-rich repets	ATTTTCTTCA	_	1835
			TCA elements	CCATCTTTTT	+	1300
			TGACG-motif	TGACG	_	1567
15	SlHsp21.5A-ER	Solyc03g113930.1	GARE-motif	AAACAGA	-	994
			HSE	AAAAAATTTC	-	853
			TCA-element	CCATCTTTTT	+	329
			TCA-element	GAGAAGAATA	-	1079
			TCA-element	GAGAAGAATA	+	1407
			ABRE	GGACACGTGGC	+	1176
			ABRE	ACGTGGC	+	1180
			ABRE	ACACGTGGC	+	1178
			ABRE	GCAACGTGTC	-	1177
			ABRE	CACGTG	+	1179
			HSE	AAAAAATTTC	+	1942
			MBS	TAACTG	-	1587
			TC-rich repeats	ATTTTCTCCA	+	1896
			TC-rich repeats	ATTTTCTTCA	-	1939
16	SlHsp21.5B-ER	Solyc11g020330.1	HSE	AAAAAATTTC	+	378
			HSE	AAAAAATTTC	+	530
			HSE	AAAAAATTTC	-	1511
			MBS	TAACTG	-	201
			MBS	TAACTG	-	932
			TC-rich-repeats	ATTTTCTCCA	+	654
			TC-rich-repeats	ATTCTCTAAC	-	1075
			TC-rich-repeats	ATTTTCTTCA	-	1418
			CGTCA-motif	CGTCA	-	650
			LTR	CCGAAA	-	1860
			TCA-element	CAGAAAAGGA	-	1299
			TCA-element	GAGAAGAATA	+	1963
			TCA-element	TCAGAAGAGG	+	1839
			TGA-element	AACGAC	+	1883
			TGA-element	TGACG	+	650
17	SlHsp23.8-MTI	Solyc08g078700.2	CGTCA-motif	CGTCA	+	976
			GARE	AAACAGA	-	702
			GARE	AAACAGA	+	887
			GARE	TCTGTTG	-	1367
			MBS	CAACTG	-	215
			MBS	CAACTG	-	873
			P-box	CCTTTTG	+	482
			P-box	CCTTTTG	-	842
			TGACG-motif	TGACG	-	976
			ERE	ATTTCAAA	+	1588
18	SlHsp26.2-P	Solyc03g082420.2	HSE	AAAAAATTTC	-	33
			CGTCA-motif	CGTCA	+	133
			CGTCA-motif	CGTCA	-	151
			LTR	CCGAAA	+	764
			LTR	CCGAAA	+	1612
			LTR	CCGAAA	-	1694
			MBS	TAACTG	-	185
			MBS	TAACTG	-	1314
			TC-rich repeats	GTTTTCTTAC	-	643
			TC-rich repeats	ATTTTCTTCA	-	1110
			TCA-element	CCATCTTTTT	-	662
			TCA-element	GAGAAGAATA	+	902
			TCA-element	CAGAAAAGGA	-	1700
			TGACG-motif	TGACG	-	133
			TGACG-motif	TGACG	+	151
			ABRE	GCAACGTGTC	-	1440
			ABRE	TACGTG	-	1757
			ABRE	TACGTG	+	1702
19	SlHsp25.7-P	Solyc05g014280.2	CGTCA-motif	CGTCA	+	740
			HSE	AAAAAATTTC	+	354
			HSE	AAAAAATTTC	+	823
			HSE	CNNGAANNTTCNNG	-	1936
			TC-rich repeats	ATTTTCTTCA	+	655
			TC-rich repeats	ATTTTCTCCA	-	843
			TC-rich repeats	ATTTTCTCCA	+	1640
			TCA-element	CAGAAAAGGA	-	792
			TGA-box	TGACGTAA	-	737
			TGACG-motif	TGACG	-	740
			ABRE	GCCACGTACA	-	1058
			ABRE	TACGTG	+	1060
			ERE	ATTTCAAA	-	1428
			ERE	ATTTCAAA	-	1537
			MBS	CAACTG	-	1516
			MBS	CAACTG	-	1611
20	SlHsp21.5-P	Solyc08g078710.1	CGTCA-motif	CGTCA	-	740
			CGTCA-motif	CGTCA	+	1155
			CGTCA-motif	CGTCA	+	1621
			TCA-element	CCATCTTTTT	-	305
			TGACG-motif	TGACG	+	740
			TGACG-motif	TGACG	-	1155
			TGACG-motif	TGACG	-	1621
			ERE	ATTTCAAA	+	1738
			GARE	AAACAGA	-	1945
			HSE	AAAAAATTTC	+	1034
			HSE	AAAAAATTTC	+	1438
			HSE	AAAAAATTTC	+	1178
			HSE	AAAAAATTTC	+	1733
			MBS	TAACTG	+	1970
21	SlHsp16.1-PX	Solyc04g014480.2	HSE	AAAAAATTTC	-	123
			HSE	AAAAAATTTC	-	428
			ABRE	GCCACGTACA	-	1495
			ABRE	TACGTG	-	1520
			ABRE	TACGTG	+	1497
			AuxRR-core	GGTCCAT	-	1323
			MBS	CAACTG	+	1394
			MBS	TAACTG	+	1606
22	SlHsp26.5-PX	Solyc07g055720.2.1	ABRE	ACGTGGC	-	247
			ABRE	TACGTG	+	794
			ABRE	CCGCGTAGGC	-	791
			ABRE	CCGCGTAGGC	-	804
			ABRE	CACGTG	+	249
			ABRE	CCTACGTGGC	+	792
			ABRE	TACGTG	+	1487
			ABRE	CACGTG	-	1789
			CGTCA-motif	CGTCA	-	6
			CGTCA-motif	CGTCA	+	528
			CGTCA-motif	CGTCA	+	521
			HSE	AAAAAATTTC	-	498
			HSE	AAAAAATTTC	-	1400
			TC-rich repeats	GTTTTCTTAC	+	151
			TC-rich repeats	ATTCTCTAAC	-	654
			TGA-element	AACGAC	-	86
			TGACG-motif	TGACG	+	6
			TGACG-motif	TGACG	-	528
			TGACG-motif	TGACG	-	521
			GTCA-motif	CGTCA	-	1244
			MBS	TAACTG	+	1178
			MBS	CAACTG	-	1923
			TGACG-motif	TGACG	+	1244
23	SlAcd57.6-NaLi	Solyc04g011460.1	CGTCA-motif	CGTCA	+	853
			MBS	CGGTCA	-	389
			MBS	TAACTG	+	500
			TCA-element	CAGAAAAGGA	+	586
			TGACG-motif	TGACG	-	853
			GARE-motif	AAACAGA	-	1671
			HSE	AAAAAATTTC	-	1808
			MBS	CGGTCA	+	1772
			TC-rich repeats	GTTTTCTTAC	+	1324
24	SlAcd57.1-NaLi	Solyc10g086420.1	CGTCA-motif	CGTCA	-	15
			CGTCA-motif	CGTCA	+	277
			CGTCA-motif	CGTCA	+	1147
			TGACG-motif	TGACG	+	15
			TGACG-motif	TGACG	-	277
			TGACG-motif	TGACG	-	1147
			GARE	AAACAGA	-	1604
			HSE	AAAAAATTTC	-	1906
			MBS	CAACTG	+	1171
			TC-rich-repeats	ATTTTCTCCA	+	940
			TC-rich-repeats	ATTTTCTCCA	+	1908
			TC-rich-repeats	ATTCTCTAAC	+	1073
			TCA-element	CAGAAAAGGA	-	1528
25	SlAcd58.0-NaLi	Solyc11g066090.1	ABRE	TACGTG	+	752
			CGTCA-motif	CGTCA	-	196
			MBS	CAACTG	-	619
			MBS	CAACTG	-	898
			TGACG-motif	TGACG	+	196
26	SlAcd61.8-TF	Solyc04g082820.2	CGTCA-motif	CGTCA	+	600
			HSE	AAAAAATTTC	-	54
			HSE	AAAAAATTTC	+	1899
			MBS	CGGTCA	-	198
			TGACG-motif	TGACG	-	600
			TGACG-motif	TGACG	+	1246
			TGACG-motif	TGACG	+	1254
			ABRE	GACACGTGGC	-	571
			ABRE	TACGTGTC	-	1229
			ABRE	TACGTG	-	1925
			ABRE	ACGTGGC	-	1923
			ABRE	TACGTG	-	1231
			ABRE	CCGCGTAGGC	+	1924
			CGTCA-motif	CGTCA	-	1246
			CGTCA-motif	CGTCA	-	1254
			LTR	CCGAAA	-	1222
			LTR	CCGAAA	-	1913
			MBS	TAACTG	-	1142
			TC-rich repeats	ATTTTCTCCA	-	990
			TC-rich repeats	ATTTTCTTCA	-	1444
			TC-rich repeats	ATTCTCTAAC	-	1258
			TCA-element	TCAGAAGAGG	+	1268
27	SlAcd48.0-TF	Solyc12g094730.1	ABRE	TACGTG	-	876
			CGTCA-motif	CGTCA	+	873
			HSE	AAAAAATTTC	-	436
			HSE	AAAAAATTTC	+	559
			TCA-element	GAGAAGAATA	-	158
			TGA-element	AACGAC	-	650
			TGACG-motif	TGACG	-	873
			ERE	ATTTCAAA	-	1776
			ERE	ATTTCAAA	-	1837
			GARE	AAACAGA	-	1270
			GARE	AAACAGA	-	1522
			LTR	CCGAAA	+	1955
			TC-rich-repeats	ATTTTCTCCA	-	1639
			TC-rich-repeats	ATTCTCTAAC	-	1787
28	SlAcd15.7-CI	Solyc02g080410.2.1	TC-rich repeats	ATTTTCTTCA	_	1418
			TC-rich repeats	ATTTTCTTCA	+	1479
			ABRE	GCCACGTACA	_	1298
			ABRE	ACGTGGC	+	1301
			ABRE	TACGTC	+	1300
			CGTCA-motif	CGTCA	+	955
			ERE	ATTTCAAA	+	1456
			HSE	AGAAAATTCG	_	1094
			LTR	CCGAAA	+	869
			LTR	CCGAAA	_	932
			TC-rich repeats	ATTTTCTTCA	+	1097
			TC-rich repeats	ATTTTCTTCA	+	1223
			TC-rich repeats	ATTTTCTTCA	_	1136
			TC-rich repeats	ATTTTCTTCA	_	1271
			TCA-elements	CAGAAAAGGA	+	869
			TCA-elements	GAGAAGAATA	+	1376
			TGACG-motif	TGACG	_	955
29	SlAcd17.9-CIII	Solyc04g072250.2	ERE	ATTTCAAA	+	104
			ERE	ATTTCAAA	+	644
			GARE-motif	AAACAGA	+	58
			HSE	AAAAAATTTC	+	12
			HSE	AAAAAATTTC	-	540
			TC-rich repeats	ATTTTCTTCA	+	16
			TC-rich repeats	ATTTTCTTCA	-	371
			TC-rich repeats	ATTCTCTAAC	-	96
			TC-rich repeats	ATTTTCTTCA	+	435
			TCA-element	GAGAAGAATA	+	529
			ABRE	TACGTG	+	1375
			ABRE	TACGTG	+	1906
			ABRE	TACGTG	+	1842
			ABRE	ACGTGGC	+	1907
			ABRE	ACGTGGC	+	1468
			ABRE	AGTACGTGGC	+	1904
			CGTCA-motif	CGTCA	-	1466
			HSE	AAAAAATTTC	-	1432
			HSE	AAAAAATTTC	-	1654
			HSE	AAAAAATTTC	-	1441
			TGA-box	TGACGTGGC	+	1466
			TGACG-motif	TGACG	+	1466
30	SlAcd21.6-CIV	Solyc07g064020.2.1	CGTCA-motif	CGTCA	-	561
			TC-rich repeats	ATTTTCTTCA	+	804
			TC-rich repeats	ATTTTCTTCA	+	1025
			TC-rich repeats	GTTTTCTTAC	-	1195
			TGACG-motif	TGACG	+	561
			HSE	AAAAAATTTC	-	1109
			TGA-element	AACGAC	+	1817
31	SlAcd17.3-CV	Solyc03g113170.1	ABRE	TACGTG	+	156
			HSE	AAAAAATTTC	-	290
			HSE	AAAAAATTTC	+	608
			HSE	AAAAAATTTC	+	311
			HSE	AAAAAATTTC	+	609
			MBS	CAACTG	-	1395
			TC-rich repeats	ATTTTCTTCA	-	520
			GARE-motif	AAACAGA	-	1041
			CGTCA-motif	CGTCA	-	1390
			TGACG-motif	TGACG	+	1390
32	SlAcd23.8-CV	Solyc03g113180.2	ABRE	CACGTG	+	151
			ABRE	CACGTG	-	665
			MBS	CAACTG	+	134
			MBS	TAACTG	+	375
			MBS	TAACTG	-	1030
			MBS	CAACTG	-	1597
			TCA-element	CAGAAAAGGA	-	594
			TCA-element	CCATCTTTTT	+	1882
			CGTCA-motif	CGTCA	-	1149
			GARE-motif	TCTGTTG	-	1946
			TC-rich repeats	ATTTTCTTCA	-	1219
			TGACG-motif	TGACG	+	1149
33	SlAcd49.3-CVI	Solyc01g096960.2.1	MBS	TAACTG	+	110
			MBS	CAACTG	_	577
			MBS	CAACTG	+	395
			MBS	CGGTCA	+	158
			MBS	CAACTG	+	432
			TGACC-motif	TGACG	+	369
			TGACC-motif	TGACG	+	581
			TCA-element	GAGAAGAATA	+	145
			TCA-element	GAGAAGAATA	+	373
			ABRE	TACGTG	_	1481
			ERE	ATTTCAAA	+	1753
			HSE	AAAAAATTTC	+	1768
			MBS	TAACTG	-	1226
			TCA-element	GAGAAGAATA	+	976
			TC-rich repeats	ATTCTCTAAC	-	1059
			GARE-motif	TCTGTTG	-	1325
34	SlAcd39.4-CVI	Solyc01g096980.1.1	ABRE	TACGTG	+	363
			ABRE	ACGTGGC	-	1051
			ABRE	TACGTG	-	1543
			MBS	TAACTG	-	323
			MBS	TAACTG	-	810
			MBS	CAACTG	+	642
			TCA-element	GAGAAGAATA	+	583
			P-box	CCTTTTG	+	989
			TC-rich repeats	ATTTTCTTCA	-	1038
			TC-rich repeats	ATTTTCTTCA	-	1377
			TCA-element	CCATCTTTTT	-	1814
			TGACG-motif	TGACG	+	1003
			TGACG-motif	TGACG	_	1371
			TGACG-motif	TGACG	_	1058
			LTR	CCGAAA	+	1198
			CGTCA-motif	CGTCA	-	1003
			CGTCA-motif	CGTCA	+	1371
			CGTCA-motif	CGTCA	+	1055
35	SlAcd25.7-CVII	Solyc01g009200.2.1	ABRE	GCAACGTGTC	+	137
			ABRE	TACGTG	+	720
			ABRE	CACGTG	+	1169
			ABRE	CACGTG	+	1225
			ERE	ATTTCAAA	+	870
			TC-rich repeat	ATTTTCTCCA	+	1736
			TC-rich repeat	GTTTTCTTAC	-	1914
			MBS	TAACTG	-	662
36	SlAcd23.8-CVII	Solyc01g009220.2.1	MBS	TAACTG	_	349
			HSE	AAAAAATTTC	-	1541
			TC-rich	ATTTTCTCCA	-	1207
37	SlAcd26.8-CVII	Solyc09g007140.2.1	ABRE	TACGTC	_	903
			HSE	AAAAAATTTC	_	70
			HSE	AGAAAATTCG	+	836
			HSE	AAAAAATTTC	_	663
			HSE	AAAAAATTTC	_	1746
			TC-rich repeat	ATTTTCTCCA	_	597
			TC-rich repeat	GTTTTCTTAC	_	1922
38	SlAcd15.5-CVII	Solyc10g076880.1.1	TC-rich repeats	ATTTTCTTCA	+	408
			ABRE	CACGTG	+	1024
			CGTCA-motif	CGTCA	_	1028
			TCA-element	CAGAAAAGGA	+	1811
			TGACG-motif	TGACG	+	1028
39	SlAcd27.6-CVII	Solyc11g071560.1	ABRE	TACGTG	-	988
			ABRE	CACGTG	+	1091
			CGTCA-motif	CGTCA	+	779
			CGTCA-motif	CGTCA	-	964
			CGTCA-motif	CGTCA	+	892
			CGTCA-motif	CGTCA	-	1521
			ERE	ATTTCAAA	+	2
			ERE	ATTTCAAA	+	1690
			MBS	TAACTG	-	658
			MBS	CGGTCA	+	886
			MBS	CGGTCA	+	773
			MBS	TAACTG	+	1173
			TGACG-motif	TGACG	-	779
			TGACG-motif	TGACG	+	964
			TGACG-motif	TGACG	-	892
			TGACG-motif	TGACG	+	1521
			TC-rich-repeats	GTTTTCTTAC	-	1826
			TC-rich-repeats	CAGAAAAGGA	+	634
40	SlAcd37.0-CVIII	Solyc04g071490.2	MBS	TAACTG	-	556
			MBS	TAACTG	+	633
			MBS	CAACTG	-	1348
			TCA-element	CCATCTTTTT	-	732
			TCA-element	CAGAAAAGGA	-	1707
			AuxRR-core	GGTCCAT	-	1511
			CGTCA-motif	CGTCA	+	1345
			GARE-motif	TCTGTTG	+	1177
			TGACG-motif	TGACG	-	1345
41	SlAcd27.2-CVIII	Solyc12g056560.1	AuxRR-core	GGTCCAT	+	487
			CGTCA-motif	CGTCA	+	151
			MBS	CGGTCA	-	35
			MBS	TAACTG	+	790
			MBS	TAACTG	-	528
			MBS	CGGTCA	-	1215
			TC-rich-repeats	ATTTTCTTCA	+	727
			TC-rich-repeats	ATTTTCTCCA	+	802
			TC-rich-repeats	GTTTTCTTAC	-	1835
			TCA-element	CCATCTTTTT	-	125
			TCA-element	GAGAAGAATA	-	773
			TCA-element	GAGAAGAATA	+	376
			TCA-element	CAGAAAAGGA	-	1183
			TCA-element	TCAGAAGAGG	-	1184
			TGACG-motif	TGACG	-	151
			ABRE	CACGTG	+	1043
			ABRE	ACGTGGC	-	1576
			GARE	TCTGTTG	-	1115
42	SlAcd32.3-CIX	Solyc03g005190.2.1	CGTCA-motif	CGTCA	+	427
			CGTCA-motif	CGTCA	_	891
			GARE-motif	AAACAGA	+	61
			GARE-motif	AAACAGA	+	747
			GARE-motif	AAACAGA	+	614
			HSE	AAAAAATTTC	+	772
			HSE	AGAAAATTCG	+	810
			HSE	AAAAAATTTC	_	798
			HSE	AAAAAATTTC	_	1105
			HSE	AAAAAATTTC	+	1755
			TC-rich repeat	ATTTTCTTCA	+	489
			TC-rich repeat	ATTTTCTTCA	_	807
			TGA-element	AACGAC	+	703
			TGA-element	AACGAC	_	865
			TGACG-MOTIF	TGACG	_	427
			TGACG-MOTIF	TGACG	+	891
			AuxRR-core	GGTCCAT	+	1885
			CGTCA-motif	CGTCA	+	1419
			LTR	CCGAAA	+	922
			P-box	CCTTTTG	_	1827
			TCA-element	CCATCTTTTT	+	1888
43	SlAcd23.1-CIX	Solyc06g054150.1	ABRE	GCCGCGTGGC	+	550
			ABRE	CCGCGTAGGC	+	956
			TC-rich repeats	GTTTTCTTAC	+	720
			TC-rich repeats	ATTTTCTTCA	-	1709
			CGTCA-motif	CGTCA	+	974
			CGTCA-motif	CGTCA	-	1640
			MBS	TAACTG	-	1189
			TCA-element	CAGAAAAGGA	+	944
			TGACG-motif	TGACG	-	974
			TGACG-motif	TGACG	+	1640
44	SlAcd16.0-CIX	Solyc06g084220.1.1	CGTCA-motif	CGTCA	-	355
			MBS	CAACTG	-	509
			TC-rich repeats	ATTTTCTCCA	-	120
			TGACG-motif	TGACG	+	355
			GARE-motif	AAACAGA	+	1872
			LTR	CCGAAA	-	978
			LTR	CCGAAA	-	1973
			MBS	TAACTG	+	1429
			MBS	CAACTG	-	1932
			TCA-element	CAGAAAAGGA	-	1787
			TGA-element	AACGAC	+	878
45	SlAcd18.0-CIX	Solyc09g065370.1.1	HSE	AAAAAATTTC	_	76
			GARE-motif	TCTGTTG	_	1080
			MBS	CAACTG	_	1366
			P-boX	CCTTTTG	+	1813
46	SlAcd11.3-CIX	Solyc09g082150.1.1	MBS	TAACTG	_	562
			TC-rich repeats	ATTTTCTTCA	_	788
			TGA-element	AACGAC	_	67
			ABRE	ACGTGGC	+	1953
			CGTCA-motif	CGTCA	_	898
			CGTCA-motif	CGTCA	_	1951
			ERE	ATTTCAAA	_	977
			ERE	ATTTCAAA	_	1045
			HSE	AGAAAATTCG	_	1161
			HSE	CNNGAANNAACNNG	_	1915
			LTR	CCGAAA	+	1354
			TCA-element	CCATCTTTTT	+	1637
			TGACG-motif	TGACG	+	898
			TGACG-motif	TGACG	+	1951
47	SlAcd54.0-CX	Solyc01g098790.1.1	ABRE	CACGTG	+	91
			ABRE	GGACACGTGGC	+	1165
			ABRE	GCCGCGTGGC	+	1166
			CGTCA-motif	CGTCA	+	5
			MBS	CAACTG	-	200
			P-box	CCTTTTG	-	143
			TC-rich repeast	ATTTTCTTCA	-	69
			TC-rich repeast	ATTTTCTTCA	+	329
			TGACG-motif	TGACG	-	5
			P-box	GCTTTTGAGT	-	1626
			P-box	CCTTTTG	+	1696
			TCA-element	CAGAAAAGGA	-	1695
			GARE-motif	AAACAGA	+	1575
			GARE-motif	AAACAGA	_	1942
			GARE-motif	TCTGTTG	+	1614
			GARE-motif	AAACAGA	+	1960
			TGA-element	AACGAC	_	1712
48	SlAcd24.6-CX	Solyc01g098810.2.1	ABRE	GAAAGAA	-	563
			TC-rich repeats	ATTTTCTTCA	+	23
			TC-rich repeats	ATTTTCTCCA	+	616
			CGTCA-motif	CGTCA	+	1518
			ERE	ATTTCAAA	+	1424
			HSE	AAAAAATTTC	+	1085
			HSE	AAAAAATTTC	+	1360
			MBS	TAACTG	_	1549
			TC-rich repeats	ATTTTCTTCA	_	1291
			TC-rich repeats	ATTTTCTTCA	+	1851
			TGACG-motif	TGACG	_	1518
49	SlAcd16.7-CX	Solyc04g082720.2	GARE-motif	TCTGTTG	+	92
			GARE-motif	TCTGTTG	+	992
			TCA-element	CCATCTTTTT	-	407
			CGTCA-motif	CGTCA	+	1057
			HSE	AAAAAATTTC	-	1424
			MBS	CAACTG	-	1720
			TC-rich repeats	ATTTTCTCCA	-	1167
			TC-rich repeats	ATTTTCTCCA	-	1445
			TGACG-motif	TGACG	-	1057
50	SlAcd21.6-CX	Solyc04g082740.2	ABRE	TACGTG	+	22
			ABRE	TACGTG	-	806
			ABRE	TACGTGTC	-	804
			AuxRR-core	GGTCCAT	+	491
			GARE-motif	AAACAGA	-	786
			GARE-motif	AAACAGA	-	1026
			GARE-motif	TCTGTTG	+	1543
			HSE	AGAAAATTCG	-	366
			LTR	CCGAAA	-	487
			TC-rich repeats	ATTTTCTTCA	+	369
			TCA-element	GAGAAGAATA	+	606
			CGTCA-motif	CGTCA	-	1073
			MBS	TAACTG	-	1118
			MBS	TAACTG	-	1610
			MBS	CAACTG	+	1355
			MBS	TAACTG	+	1928
			MBS	TAACTG	+	1252
			MBS	TAACTG	-	1562
			TGACG-motif	TGACG	+	1073
